# Supplementary material for: Efficacy of combination therapy of vitamin D and bisphosphonates in the treatment of postmenopausal osteoporosis: a systematic review and meta-analysis
Source: Front Pharmacol. 2024 Nov 21;15:1422062. doi: 10.3389/fphar.2024.1422062 (PMC11617160; doi:10.3389/fphar.2024.1422062)
Supplement: Supplementary file 1 [file DataSheet1.zip]

Archive with 5 entries (5 files):
- Table S2.DOCX
- Table S1.DOCX
- Supplementary material 1.DOCX
- Supplementary material 3.DOCX
- Supplementary material 2.DOCX
